# Supplementary material for: Rifaximin reduces gut-derived inflammation in severe acute pancreatitis: an experimental animal model and randomized controlled trial
Source: Microbiol Spectr. 2025 Sep 8;13(10):e01299-25. doi: 10.1128/spectrum.01299-25 (PMC12502533; doi:10.1128/spectrum.01299-25)
Supplement: Table S7 — Top 10 differentially abundant bacterial phyla after rifaximin treatment. [file spectrum.01299-25-s0003.xlsx]

## Sheet: Sheet1
header	R1_T0	R2_T0	R3_T0	R4_T0	R5_T0	R6_T0	R7_T0	R8_T0	R9_T0	R10_T0	R11_T0	R12_T0	R13_T0	R14_T0	R15_T0	R16_T0	R17_T0	R18_T0	R19_T0	R20_T0	R21_T0	R22_T0	R23_T0	R24_T0	R25_T0	R26_T0	R1_T1	R2_T1	R3_T1	R4_T1	R5_T1	R6_T1	R7_T1	R8_T1	R9_T1	R10_T1	R11_T1	R12_T1	R13_T1	R14_T1	R15_T1	R16_T1	R17_T1	R18_T1	R19_T1	R20_T1	R21_T1	R22_T1	R23_T1
unclassified	0.00214501	0.000967965	0.00135375	0.00117667	0.0013577	0.0014554	0.00111446	0.00450605	0.00184709	0.00236281	0.00106956	0.00127023	0.00148159	0.000976109	0.00118159	0.00155368	0.00109653	0.00411251	0.00195053	0.00142112	0.000729064	0.000927975	0.00163468	0.00235602	0.0047045	0.00195331	0.00153065	0.00147608	0.00194373	0.00125753	0.00323527	0.000153985	0.00112001	0.000545581	0.000412972	0.00156438	0.000442179	0.00164212	0.00165234	0.00137945	0.00132632	0.000502089	0.00028472	0.00120723	0.00114201	0.000770306	0.000580117	0.000259219	0.00110634
Verrucomicrobia	0.0113006	0.00014516	1.59655e-05	0.000322728	0.000547203	0.000420795	0.000302769	0.00019068	0.00199078	0.000365271	0.000269122	0.00016779	0.000426662	0.000430371	0.000172065	0.000129088	0.00894005	0.000281686	0.000428585	8.55227e-05	0.000171993	0.0021088	0.001251	0.00045242	0.00417701	0.000208086	0.000244999	0.000500879	5.84347e-05	0.000231145	0.000148485	6.09205e-06	7.09942e-05	6.94948e-05	4.95164e-05	0.000366071	1.52147e-05	0.000127511	0.000159377	0.000460449	6.12287e-05	2.75326e-05	0.000456992	0.000445102	0.000748797	1.70888e-05	4.35546e-05	1.58737e-05	0.000460194
Fibrobacteres	3.27189e-06	9.58124e-06	1.31702e-06	7.75828e-05	2.38935e-05	3.37005e-05	8.02801e-05	9.10357e-06	8.93474e-05	0.000242453	6.9667e-06	3.85225e-05	5.57681e-05	8.76976e-06	4.10646e-05	0.000142962	3.10366e-05	0.0002775	5.54285e-05	4.37921e-05	1.1839e-05	2.69646e-05	9.44914e-05	6.82063e-05	0.000150402	0.000344755	8.66733e-06	0.000121387	3.95077e-06	1.65729e-05	8.41122e-05	7.77953e-07	0.000316087	3.18482e-06	3.97986e-06	5.11242e-05	1.27342e-06	7.00782e-06	1.98615e-05	2.35178e-06	4.09032e-05	4.95212e-05	2.16302e-06	4.59271e-05	4.01172e-06	9.50061e-06	7.9913e-07	1.12127e-06	6.8492e-05
Candidatus_Aminicenantes	6.65824e-07	4.57191e-07	6.32791e-06	2.19747e-05	5.72679e-06	4.05944e-07	1.65789e-05	8.39116e-07	1.3251e-05	1.35911e-05	1.21428e-05	1.80767e-05	8.04243e-06	3.22191e-07	3.32356e-06	5.37021e-05	3.35351e-06	1.95646e-05	1.24676e-05	1.53965e-05	5.78643e-06	3.82806e-07	1.12222e-06	1.55264e-07	1.2236e-06	4.28551e-06	2.57254e-06	1.08078e-07	6.03758e-06	1.40888e-06	1.53051e-05	0	4.83109e-05	7.8803e-07	1.21205e-06	3.77395e-06	1.52279e-06	9.33923e-06	6.90388e-07	4.52358e-07	5.09395e-08	0	2.95538e-08	6.97915e-06	0	5.4185e-07	8.03667e-08	0	2.0818e-07
Deferribacteres	0	0	2.06537e-07	3.7358e-06	7.28595e-06	3.18922e-08	3.6403e-08	0	6.1832e-06	3.98803e-06	2.53009e-06	9.71124e-06	3.45592e-06	8.02678e-06	4.63334e-07	1.05701e-05	1.08138e-06	0	1.4285e-06	7.95502e-06	0	2.24214e-07	4.10457e-06	1.37739e-06	3.32048e-06	3.43016e-08	4.52249e-06	0	0	1.7109e-06	1.62187e-07	0	9.61052e-08	1.12776e-06	4.74103e-06	8.20536e-06	0	0	1.4752e-07	8.31309e-08	4.34898e-08	0	9.14974e-08	8.65158e-07	0	3.61932e-07	0	1.48724e-07	2.6508e-07
candidate_division_WOR-3	0	0	4.89086e-07	1.71026e-07	0	7.40454e-08	6.54692e-06	2.29952e-07	0	6.41314e-08	0	0	6.92595e-07	0	1.25109e-05	7.57975e-07	2.07763e-07	1.59639e-07	1.32799e-07	3.23634e-06	0	6.51168e-06	0	0	1.10378e-05	0	0	0	0	9.72105e-08	0	0	2.36176e-06	0	0	1.98197e-07	0	0	0	2.67465e-08	7.17582e-08	0	0	0	0	5.81114e-08	0	2.5865e-08	0
Candidatus_Bipolaricaulota	0	0	1.95106e-08	1.24643e-06	6.0245e-06	1.61511e-07	0	1.07208e-06	1.1375e-05	6.38538e-07	4.00381e-07	4.69146e-07	7.48123e-07	0	3.30371e-07	6.57199e-06	2.13534e-07	2.04215e-07	1.05177e-06	0	1.22144e-06	9.68464e-08	2.82341e-06	1.24591e-06	1.88314e-07	3.23415e-07	1.31428e-07	0	3.68111e-07	4.34268e-06	1.17452e-05	1.19192e-08	0	4.48383e-07	2.23119e-06	2.46407e-07	0	0	0	0	0	0	0	5.58423e-07	0	0	0	0	0
Candidatus_Levybacteria	0	0	0	0	0	0	0	0	0	0	0	0	0	0	0	0	0	0	0	0	0	0	0	0	0	0	0	0	0	5.5896e-07	0	0	0	1.24652e-07	7.21477e-07	1.78542e-05	0	1.3854e-07	2.95041e-07	0	0	0	0	0	0	7.03454e-07	0	6.18072e-07	0
Nitrospinae	6.85137e-07	0	0	0	0	0	0	0	0	1.91524e-07	2.15651e-08	2.29303e-07	1.26271e-06	0	4.62477e-07	2.27735e-06	4.11001e-07	0	6.61711e-08	0	0	1.57601e-08	0	9.42295e-07	4.74615e-08	1.37212e-07	7.18643e-07	0	0	2.53449e-06	0	0	5.44438e-08	0	0	0	0	0	0	0	0	0	0	0	0	0	0	0	0
Candidatus_Peregrinibacteria	0	0	0	0	0	0	0	0	1.69921e-06	0	0	1.53463e-07	0	0	2.52969e-08	3.26032e-06	0	2.23605e-07	2.60642e-08	0	0	2.47549e-08	0	0	0	0	0	0	0	0	0	0	0	0	0	0	0	0	0	0	0	0	0	6.2908e-08	0	0	0	0	0
Candidatus_Tectomicrobia	0	0	0	0	0	0	0	0	0	0	0	0	0	0	0	0	0	0	0	0	0	0	0	0	0	0	0	0	0	1.00071e-06	1.70723e-07	0	0	0	3.39172e-07	2.39923e-07	7.42593e-07	0	1.39756e-06	0	0	0	0	0	0	0	0	0	0
[truncated: 9 more columns]
