# Supplementary material for: Rifaximin reduces gut-derived inflammation in severe acute pancreatitis: an experimental animal model and randomized controlled trial
Source: Microbiol Spectr. 2025 Sep 8;13(10):e01299-25. doi: 10.1128/spectrum.01299-25 (PMC12502533; doi:10.1128/spectrum.01299-25)
Supplement: Table S8 — Top 30 differentially abundant bacterial genera at the genus level after rifaximin treatment. [file spectrum.01299-25-s0004.xlsx]

## Sheet: Sheet1
header	R1_T0	R2_T0	R3_T0	R4_T0	R5_T0	R6_T0	R7_T0	R8_T0	R9_T0	R10_T0	R11_T0	R12_T0	R13_T0	R14_T0	R15_T0	R16_T0	R17_T0	R18_T0	R19_T0	R20_T0	R21_T0	R22_T0	R23_T0	R24_T0	R25_T0	R26_T0	R1_T1	R2_T1	R3_T1	R4_T1	R5_T1	R6_T1	R7_T1	R8_T1	R9_T1	R10_T1	R11_T1	R12_T1	R13_T1	R14_T1	R15_T1	R16_T1	R17_T1	R18_T1	R19_T1	R20_T1	R21_T1	R22_T1	R23_T1
Bacteroides	0.354544	0.220259	0.487615	0.306928	0.438613	0.328404	0.345689	0.231044	0.10954	0.331439	0.18243	0.137333	0.161935	0.431657	0.0811938	0.048346	0.231071	0.0721367	0.139982	0.0971699	0.0507378	0.385322	0.130087	0.18686	0.452904	0.124628	0.294015	0.361181	0.0237078	0.203235	0.248959	0.00230735	0.128893	0.00324848	0.00915498	0.0128466	0.00325376	0.00324172	0.134431	0.244879	0.053734	0.0246967	0.00338097	0.0956379	0.382841	0.00449901	0.00467511	0.00205714	0.532637
unclassified	0.0249674	0.0129788	0.0377612	0.0515136	0.019127	0.0607277	0.0551703	0.0261394	0.133984	0.0648761	0.0725322	0.0866657	0.0954725	0.0243894	0.0769652	0.0817946	0.0456437	0.119741	0.0571093	0.116616	0.0168849	0.0241681	0.0652616	0.0338483	0.0254685	0.0388739	0.0498285	0.0490847	0.0189306	0.0338844	0.0597571	0.00172246	0.0678375	0.0213669	0.0170655	0.097378	0.0111251	0.0932098	0.0515581	0.0154056	0.0121204	0.0120176	0.00890317	0.0408721	0.00978903	0.0135532	0.0026484	0.00663765	0.0177243
Prevotella	0.00203934	0.00101299	0.000485124	0.00383773	0.0019052	0.00294443	0.00352535	0.00910653	0.0302692	0.0033575	0.00131093	0.0527003	0.00537728	0.00365102	0.00430732	0.13441	0.00492995	0.333257	0.346932	0.0159161	0.0298673	0.00289082	0.11513	0.00246898	0.00871177	0.376851	0.00280405	0.0036288	0.00210425	0.00233166	0.00284727	0.000540176	0.00232259	0.000979431	0.000457652	0.00546359	0.000250598	0.000145896	0.0038981	0.00391247	0.328901	0.00258394	0.00166403	0.0180754	0.00403951	0.0947374	0.000555749	0.000132368	0.093754
Faecalibacterium	0.00176826	0.00172148	0.00376617	0.080412	0.00224592	0.00159032	0.0124213	0.13828	0.112258	0.0465178	0.0238317	0.119036	0.239864	0.0289587	0.0170417	0.0583993	0.0350816	0.039328	0.0297541	0.0459887	0.00188912	0.0692307	0.0981354	0.000302679	0.00199109	0.0104233	0.00384068	0.000888423	0.0139096	0.267487	0.00197021	2.57855e-05	0.00919751	0.000431383	0.00520009	0.00675764	0.00439207	0.00225887	0.0751469	0.00619427	0.0148375	0.000217786	0.000400718	0.0370805	0.00026239	0.000665474	0.00111061	0.000255319	0.00132914
Clostridium	0.00973818	0.00441796	0.0428338	0.0141511	0.0069979	0.00941816	0.0323221	0.00499396	0.0226886	0.0156608	0.0360083	0.0118558	0.0242955	0.00301343	0.00535644	0.0260685	0.0191392	0.0172184	0.0151412	0.0200462	0.00554075	0.0108956	0.00993558	0.0281913	0.00841488	0.0136787	0.0137892	0.0537701	0.00176182	0.0080447	0.0232726	0.000391737	0.0421404	0.000327268	0.00148851	0.00286693	0.000644794	0.0207631	0.00512145	0.00373834	0.000622082	0.000832178	0.000287007	0.00619783	0.000148793	0.00202045	0.00033545	0.000503327	0.00269717
Blautia	0.00607815	0.00125316	0.0130584	0.0117282	0.00109326	0.0323113	0.015639	0.00169911	0.0139252	0.00656109	0.00819995	0.00694038	0.0153181	0.00366357	0.010211	0.0550349	0.00599836	0.00479618	0.0050142	0.0317806	0.00386439	0.00630861	0.00414842	0.0191873	0.00363261	0.00231461	0.0164809	0.0883696	0.00242015	0.00488834	0.00996245	9.79538e-05	0.0621134	9.81535e-05	0.000593612	0.000880098	0.00019732	0.00418401	0.00141611	0.00113578	0.000325837	0.00182474	7.29198e-05	0.00548776	1.66606e-05	0.000967874	0.000140435	0.000457687	0.000450785
Ruminococcus	0.0118922	0.00110187	0.00469948	0.0101073	0.00146817	0.0128605	0.0172537	0.00212236	0.0202899	0.00900351	0.01002	0.0431057	0.0232919	0.00868591	0.00815813	0.0407333	0.00637053	0.00970148	0.00494244	0.0235695	0.00416808	0.00411141	0.00473729	0.00515373	0.0108149	0.00243254	0.0378233	0.00521192	0.00374799	0.00610723	0.0164819	0.000290112	0.067625	0.00017114	0.000572634	0.000727005	0.000487795	0.00150562	0.00106301	0.00152907	0.000251956	0.000139468	0.000262252	0.00787087	0.000213954	0.00120053	0.00030692	0.000151092	0.000526919
Enterocloster	0.0156417	0.00701823	0.0281933	0.00755815	0.00441279	0.0401927	0.00369531	0.00636742	0.00151122	0.00197871	0.00235169	0.00138013	0.00188048	0.0142142	0.00104911	0.00248244	0.00832279	0.00161294	0.00161572	0.0159142	0.00103354	0.00651409	0.00228872	0.0562642	0.0221992	0.000934358	0.0379117	0.0290027	0.000446287	0.00227443	0.00306694	7.34462e-05	0.00370326	7.83227e-05	0.000129153	0.00016137	3.92514e-05	0.000710734	0.000395723	0.00110533	0.000767459	0.00282356	3.02995e-05	0.0186722	1.80519e-05	0.00118287	0.000314007	6.09765e-05	0.0239035
Enterobacter	0.000389524	0.00315852	0.000576407	0.00480838	0.00310803	0.000264699	0.00010901	0.000756856	0.000644608	5.73265e-05	0.00154379	0.0853944	0.000599493	0.000156386	0.000293892	0.000240991	0.00117893	0.000612121	0.000761095	2.72292e-05	0.00448222	0.00154728	0.000677606	0.0011929	0.000412287	0.000264504	0.0275784	0.0117635	0.00304262	0.000768805	0.0157306	0.00385508	0.000764448	0.00169103	0.00962633	0.0153025	2.55071e-05	0.179622	0.00556723	0.000358856	0.00142776	0.00111696	0.00077974	0.0015873	0.000205017	0.000141977	0.00523327	8.71586e-05	0.00409557
Roseburia	0.000465683	0.000514022	0.00322749	0.0171825	0.000531979	0.000991752	0.0272511	0.00121354	0.0079271	0.0119649	0.00902334	0.0185237	0.00556649	0.000499329	0.00151503	0.0134147	0.00156849	0.0526175	0.0178337	0.00644535	0.00342736	0.00453116	0.00215365	0.000594117	0.000741813	0.00302754	0.00174123	0.0012204	0.00027617	0.00246402	0.000653615	1.20695e-05	0.0608968	1.81021e-05	9.11974e-05	0.000619443	4.00277e-05	0.000519447	0.000351274	0.000215017	5.09629e-05	0.000175073	1.56716e-05	0.0012655	2.81362e-06	0.000187142	0.000292384	1.18113e-05	0.000319635
Hungatella	0.00301041	0.0041764	0.0214102	0.000877742	0.000220122	0.00144488	0.000915025	0.00270507	0.000677392	0.0057142	0.000356933	0.000531334	0.00113918	0.000680641	0.000471984	0.00102245	0.0170515	0.000641277	0.000374692	0.018488	0.000580284	0.000639221	0.000655283	0.0106207	0.0526017	0.000255632	0.00140273	0.00097789	0.0010116	0.00100795	0.00238657	3.97165e-06	0.000972427	6.91002e-06	4.79691e-05	8.14078e-05	1.67945e-05	0.000415161	0.000259505	0.000241554	0.000121065	7.84422e-05	0.000209585	0.00124892	6.86347e-06	0.000141418	6.62929e-05	2.39544e-05	0.00132329
Bifidobacterium	0.000681651	0.000666901	0.00301996	0.018339	0.000744885	0.00316241	0.000609728	0.00423447	0.00515346	0.00479999	0.000454461	0.00563249	0.00213195	0.00226527	0.000602789	0.00852831	0.00096476	0.000365981	0.00104017	0.00704587	0.00837543	0.00624671	0.00724946	0.00019579	0.000738748	0.000617449	0.000422762	0.00019602	0.00439701	0.0127619	0.0482266	8.46828e-06	0.000816002	0.000391483	0.000464165	0.00107502	0.000936244	0.00722473	0.000544616	0.000974949	0.000252494	1.64813e-05	0.000254899	0.000586387	0.000283863	0.000540265	0.00151162	0.00188684	0.000106373
Phascolarctobacterium	0.00596275	0.00337385	4.15903e-05	0.000210839	0.000260111	0.00824154	0.0184417	0.00900335	0.000158012	0.0102886	0.00261876	0.000105994	0.00180095	9.08329e-05	0.00175914	0.00417088	0.0180886	0.000291335	0.00207216	0.00162697	0.000490274	0.000266234	0.0032318	0.011921	0.00452855	0.0119713	0.0056845	0.0121772	0.000284083	0.000312216	7.45452e-05	7.32362e-05	0.00218126	8.13629e-05	3.41251e-05	0.000257337	0.000143873	9.2176e-05	0.00024915	0.000271308	6.96338e-05	4.23273e-05	0.000860564	6.8812e-05	8.20964e-05	0.000819615	4.55846e-05	1.67302e-05	0.00257962
Dorea	0.00158084	0.00199862	0.00384824	0.00173037	0.000229684	0.00299649	0.00262528	0.000749191	0.00974276	0.00278688	0.020963	0.00169051	0.00337417	0.00224424	0.00238587	0.00985255	0.00222557	0.00373848	0.00115319	0.0157434	0.000675859	0.00136668	0.00186488	0.00436073	0.00219904	0.00839656	0.00207734	0.00385876	0.000805157	0.00152383	0.00145174	1.61163e-05	0.00877658	2.77508e-05	0.000127886	0.000333183	5.65413e-05	0.000688841	0.000521479	0.000773048	6.6935e-05	7.01901e-05	1.24545e-05	0.00186178	8.87692e-06	0.00139565	0.000117798	8.93873e-05	0.000537494
Tyzzerella	0.00150867	0.00318392	0.0229968	0.000361728	7.59951e-05	0.000651836	0.00807289	0.000430934	0.0104585	0.000397069	0.0013826	0.000471245	0.000547482	0.000245582	0.00200229	0.000625997	0.0272358	0.00106844	0.000265842	0.000771933	0.000512132	0.00657313	0.000681512	0.00961364	0.00873485	0.00036721	0.00354526	0.0151004	9.98252e-05	0.000356004	0.000436442	0.000218685	0.000879909	8.43662e-06	0.000266294	0.00018761	4.61136e-06	0.000313712	0.000126264	0.00012215	2.34192e-05	4.03248e-05	0.000132419	0.00113873	1.08235e-06	3.07983e-05	0.00015964	0.000403776	6.11161e-05
Collinsella	0.00014846	0.00736696	0.000184189	0.000163714	0.000342702	0.00108246	0.00244163	0.000735537	0.0110072	0.00172857	0.00388153	0.0269139	0.00353614	0.000123712	0.00207486	0.0200207	0.000598489	0.00139189	0.00320754	0.0208733	0.00173238	0.00018968	0.00637782	6.33803e-05	9.75309e-05	0.000956713	0.000121201	0.000611502	0.00113756	0.000385888	0.00553701	2.392e-06	0.00215554	2.91718e-05	0.000110178	9.96247e-05	0.000129358	8.84581e-05	7.4895e-05	0.000199136	0.00356029	7.55556e-06	3.08436e-05	0.000245853	6.60837e-06	0.00140485	0.000108009	3.05469e-05	0.00113178
Coprococcus	0.00095183	0.000447709	0.00328481	0.0010674	0.000174445	0.00138928	0.00583773	0.000669233	0.00794417	0.00280684	0.00578871	0.00178302	0.00456087	0.00035507	0.00173203	0.00330866	0.00277905	0.00233755	0.00155678	0.0116182	0.000699172	0.00127668	0.00232837	0.00467398	0.00107809	0.00225077	0.00197503	0.0022306	0.000774565	0.000882518	0.000918076	6.57981e-06	0.00712265	1.00415e-05	0.00012305	0.000165484	4.17511e-05	0.000618437	0.000370553	0.000306022	0.000200772	2.48813e-05	8.56051e-06	0.000705644	5.95661e-06	0.000246844	6.27375e-05	4.23873e-05	0.000141268
Subdoligranulum	0.000171162	0.00218873	0.00017136	0.0049456	0.000352274	0.00022532	0.000257278	0.000421582	0.00688372	0.0019094	0.000306703	0.00202936	0.00415051	0.00682082	0.00052558	0.00257496	0.000982787	0.000686314	0.00139143	0.0206814	0.000213227	0.00064261	0.00542624	4.41162e-05	0.000794345	0.00117042	0.000194655	0.00146925	0.00143823	0.00424876	0.000424839	5.04216e-06	0.000307693	0.000160129	0.000124515	0.000150751	6.88678e-05	0.00055068	0.000575809	0.00246945	2.70477e-05	1.12964e-05	1.15213e-05	0.000510488	2.27919e-05	0.000418546	4.90931e-05	1.43224e-05	0.0027644
Lachnoclostridium	0.00278717	0.00111452	0.00475774	0.00050416	0.000136564	0.00547537	0.000738772	0.000570929	0.00137064	0.000460744	0.000708481	0.000428722	0.00112954	0.00174358	0.000549475	0.000995011	0.0101674	0.000414845	0.000311983	0.00669354	0.000333579	0.000493555	0.000680179	0.00105	0.00433261	0.000466425	0.00257032	0.00419269	7.77963e-05	0.000810009	0.000651679	6.17295e-06	0.000796089	4.17141e-05	0.000100097	0.00016667	9.06977e-05	0.000728342	0.000187762	0.0028353	3.08448e-05	0.000325324	7.45246e-06	0.000276528	1.30547e-06	0.000627699	3.60748e-05	1.43841e-05	0.00106637
Staphylococcus	0.000289475	0.000767064	0.000223353	0.000215463	0.000373287	0.000657128	0.000172465	0.000743734	0.000374473	0.000135624	0.000310099	0.000453908	0.000442918	0.000357039	0.00311826	0.000653261	0.000519708	0.000189149	0.000142349	0.000570523	0.00551225	0.000153994	0.000928936	0.000315439	0.000440455	0.000205733	0.000254027	0.000174306	0.00818302	0.000366929	0.000671272	0.00252218	0.00070511	0.00239465	0.00399823	0.00317874	0.000732843	0.00141019	0.000369883	0.000301612	0.000380001	0.000336517	0.00186276	0.000726228	0.000211419	0.00147095	0.00910016	0.00346084	0.000217216
Fusicatenibacter	7.69772e-05	0.000118178	0.000575129	0.00213391	0.000116866	0.00024995	0.00400984	0.000398264	0.00231764	0.00094761	0.00059021	0.00151531	0.00209855	0.000176917	0.00044756	0.00757544	0.000471208	0.000407952	0.000805733	0.0018398	0.000735713	0.000310117	0.000210163	0.000122264	0.000240249	0.000238655	0.000413285	0.000304524	0.00112289	0.00104301	0.00403333	8.44541e-07	0.0155039	3.70277e-06	0.000121984	8.03064e-05	1.69229e-05	0.000218958	0.000195306	7.43984e-05	3.36324e-05	8.70717e-06	5.74078e-06	0.00100389	8.37331e-07	3.3966e-05	1.53684e-05	4.37788e-06	5.27063e-05
Dialister	0.000127595	2.55065e-05	3.2664e-06	0.000254049	3.62682e-05	3.27707e-05	2.07338e-05	0.000169458	0.00802739	7.3036e-05	0.000678232	0.0117066	0.00319692	6.95804e-07	7.1425e-05	0.000197372	0.00047261	0.0233962	7.05597e-05	5.09652e-05	4.06126e-05	8.20161e-05	0.000289433	1.18885e-05	3.64223e-05	7.7175e-05	9.64748e-05	3.35101e-07	8.03669e-06	8.06792e-05	5.5737e-05	6.41318e-07	1.65695e-05	3.6977e-05	1.3362e-05	0.000368883	0.000468783	7.77413e-06	1.95818e-05	7.09977e-05	1.80805e-05	7.39801e-05	9.11236e-06	0.000965658	4.30582e-05	0.0001486	4.20108e-05	2.76883e-05	3.60509e-05
Gemmiger	0.000137214	7.67618e-05	5.42049e-05	0.00439284	1.52983e-05	0.000118188	5.197e-05	0.000291985	0.00464193	0.000506034	0.000126449	0.00114454	0.00115604	0.00395965	0.000249624	0.000646254	0.000188803	0.000343859	0.000358724	0.0147011	0.000139109	0.000108696	0.00492142	2.34996e-05	0.000183781	0.000568756	4.44643e-05	5.79011e-06	0.00144804	0.00280451	4.32053e-05	2.61143e-06	0.000104982	0.000161697	8.0379e-05	6.70685e-05	6.78549e-05	0.000102805	0.000302142	0.00227333	8.02682e-06	3.9689e-06	2.72297e-06	0.000104512	2.34369e-06	0.000148847	1.94417e-05	6.59623e-06	0.0024765
Cellulomonas	2.6577e-05	0	4.5897e-08	6.35281e-07	8.73629e-07	1.22984e-06	7.55262e-07	9.66514e-07	3.46702e-07	0	5.86894e-07	2.94823e-07	1.32006e-05	1.21502e-06	0.000225811	4.33899e-05	2.64734e-06	9.86819e-07	3.01473e-06	2.39314e-05	1.35104e-06	2.88224e-07	4.28356e-05	4.51531e-07	5.51789e-07	4.66857e-06	2.92311e-05	1.75598e-07	1.4604e-05	0.00182166	5.95949e-06	1.07883e-07	5.77215e-05	2.72603e-05	2.10053e-05	0.000439184	0.0422261	2.60953e-05	2.79325e-05	4.8913e-06	7.01643e-07	4.77875e-07	8.86352e-06	3.29756e-06	5.26526e-07	0.000133404	3.65905e-07	9.66387e-05	7.97697e-07
Anaerostipes	0.00103329	0.000209386	0.000330674	0.00189741	3.90069e-05	0.000630557	0.00281474	9.11643e-05	0.000895486	0.00148841	0.00120679	0.000653098	0.00136612	0.00357207	0.000281142	0.00477539	0.000563918	0.000307229	0.000217766	0.00136953	0.000403398	0.000148517	0.000513945	0.00083736	0.000381774	0.000241997	0.000589039	0.000424701	0.00047696	0.000477869	0.000237236	6.38958e-05	0.0136539	4.13473e-06	0.00014533	8.27603e-05	8.13635e-06	0.000163731	6.28388e-05	0.000145643	0.000181531	8.14398e-06	0.000116534	0.000209537	8.25886e-07	9.37217e-05	7.03135e-05	0.000152806	1.5714e-05
Catonella	9.69043e-06	4.62313e-07	1.11408e-05	3.3585e-06	3.44291e-05	2.02588e-06	1.42585e-05	6.89082e-07	1.33395e-05	4.39383e-06	2.68539e-06	2.50508e-06	3.01019e-05	2.80668e-06	0.000238673	2.93913e-05	1.06418e-05	3.28731e-06	9.49547e-07	8.52962e-06	3.58214e-06	2.09464e-06	7.38515e-06	5.55709e-06	2.4828e-06	2.07257e-06	2.88531e-05	3.78662e-05	0.000365833	0.00163386	4.76182e-06	2.73398e-07	8.96692e-05	4.22854e-05	1.22041e-05	0.000366986	0.0389085	4.19256e-06	8.86919e-06	4.75526e-05	1.38894e-06	8.94557e-08	6.63287e-05	3.33034e-06	3.81845e-06	0.000375608	1.68168e-07	0.00121094	9.56669e-07
Akkermansia	0.0112557	0.000101542	5.38129e-06	0.000321141	0.000529021	0.000414297	0.000297684	0.000176058	0.00197023	0.0003589	0.000263362	0.000142091	0.000407726	0.00041904	0.000148288	8.10311e-05	0.00892206	0.000271644	0.000239477	3.91913e-05	0.00015413	0.00210413	0.00118353	0.000425713	0.00416425	0.000188871	0.000207608	0.000497207	4.1261e-05	0.000179747	0.000140964	6.05916e-06	4.52001e-05	6.95459e-06	2.74442e-05	0.00014894	4.51256e-06	0.000103769	0.000127805	0.000452891	6.04623e-05	2.02717e-05	0.000454192	0.000429475	0.000721002	1.0589e-05	8.61269e-06	6.21125e-06	0.000457714
Mycobacteroides	0.000210367	3.42931e-05	4.76342e-06	2.43187e-05	1.00336e-05	1.65606e-05	1.5552e-05	0.000137451	2.69131e-05	1.10255e-05	3.69413e-05	6.95843e-05	0.000288663	6.01962e-05	0.00603155	0.000478334	7.34599e-05	4.24682e-05	1.69692e-05	0.000106434	0.000388404	2.61048e-05	0.000366468	7.70028e-06	4.65751e-05	2.81478e-05	0.000138724	1.07213e-05	0.00353099	0.000685982	6.89719e-05	0.000648953	6.02913e-05	0.000386635	0.00156885	0.00432695	0.0120337	0.000103209	0.00021412	6.00287e-05	1.15057e-05	0.000160747	0.00062888	8.66322e-05	9.06458e-06	0.00366536	0.00242712	0.000884703	2.82296e-05
Paraprevotella	0.000269391	0.00016908	0.000264555	0.000583392	0.000571129	0.000309359	0.000395458	0.000485078	0.000973705	0.00571737	0.00210253	0.000342074	0.000572854	0.000872502	0.000123899	0.000234829	0.000254921	0.00125331	0.0067237	0.000185901	0.000129119	0.00043448	0.000377035	0.000204722	0.000525568	0.00335112	0.000280356	0.000305601	0.000119634	0.000294964	0.000385105	7.24885e-06	0.000369535	1.11451e-05	4.01957e-05	7.17569e-05	4.85401e-06	6.99592e-06	0.000544474	0.000765761	0.000368807	8.7325e-05	2.2404e-05	0.000488637	0.00102384	4.8412e-05	3.47359e-05	3.09321e-06	0.00073213
Aerococcus	1.39679e-05	2.8397e-07	5.14643e-08	1.39116e-06	9.6522e-07	5.59459e-06	8.99127e-07	4.13096e-06	7.14981e-06	7.95959e-07	9.24114e-07	6.03588e-07	4.28165e-06	1.14441e-07	4.5013e-05	4.0428e-05	2.9909e-06	1.16887e-06	1.0444e-06	2.20072e-05	0	2.168e-07	3.9195e-05	7.9114e-07	1.26777e-07	6.17561e-07	1.42328e-05	7.09089e-08	0.0231628	1.922e-05	6.03463e-06	2.90066e-08	2.02626e-05	7.85154e-05	2.50278e-05	0.000253997	0.000208889	3.16247e-05	2.8873e-05	1.54536e-06	1.71798e-07	3.56982e-08	2.1046e-07	9.23986e-06	9.03973e-07	6.30717e-05	0	1.68889e-05	0
[truncated: 9 more columns]
